# Supplementary material for: Evaluating kratom alkaloids using PHASE
Source: PLoS One. 2020 Mar 3;15(3):e0229646. doi: 10.1371/journal.pone.0229646 (PMC7053747; doi:10.1371/journal.pone.0229646)
Supplement: S1 Data — (ZIP) [file pone.0229646.s002.zip]

Archive with 6 entries (6 files):
- alkaloid_best_poses.txt
- fingerprints.txt
- regression_model.txt
- SI_compound_qc.pdf
- supporting_information-alkaloid.html
- supporting_information-alkaloid.Rmd
