# Supplementary material for: Evaluating kratom alkaloids using PHASE
Source: PLoS One. 2020 Mar 3;15(3):e0229646. doi: 10.1371/journal.pone.0229646 (PMC7053747; doi:10.1371/journal.pone.0229646)
Supplement: S1 Data — (ZIP) [file pone.0229646.s002.zip › alkaloid_best_poses.txt]

ID	name	Score
1	mitragynine	-10.713687
1	mitragynine	-10.687458
1	mitragynine	-10.822209
1	mitragynine	-10.833228
1	mitragynine	-10.826127
1	mitragynine	-10.716928
1	mitragynine	-10.672197
1	mitragynine	-10.594127
1	mitragynine	-10.928657
1	mitragynine	-10.805828
2	speciogynine	-10.730398
2	speciogynine	-10.926259
2	speciogynine	-10.810535
2	speciogynine	-10.948311
2	speciogynine	-10.767158
2	speciogynine	-10.937259
2	speciogynine	-10.76141
2	speciogynine	-10.923697
2	speciogynine	-10.649309
2	speciogynine	-10.947304
3	speciociliatine	-10.782076
3	speciociliatine	-10.514364
3	speciociliatine	-10.712353
3	speciociliatine	-10.785628
3	speciociliatine	-10.784295
3	speciociliatine	-10.528976
3	speciociliatine	-10.595078
3	speciociliatine	-10.532501
3	speciociliatine	-10.6325
3	speciociliatine	-10.606236
4	mitraciliatine	-10.785218
4	mitraciliatine	-10.787546
4	mitraciliatine	-10.772252
4	mitraciliatine	-10.791813
4	mitraciliatine	-10.694026
4	mitraciliatine	-10.769652
4	mitraciliatine	-10.657656
4	mitraciliatine	-10.758095
4	mitraciliatine	-10.788421
4	mitraciliatine	-10.792846
5	paynantheine	-10.767337
5	paynantheine	-10.663864
5	paynantheine	-10.721503
5	paynantheine	-10.585526
5	paynantheine	-10.775181
5	paynantheine	-10.73559
5	paynantheine	-10.757974
5	paynantheine	-10.684878
5	paynantheine	-10.587682
5	paynantheine	-10.681428
6	corynantheidine	-10.180457
6	corynantheidine	-10.156381
6	corynantheidine	-10.182569
6	corynantheidine	-10.209513
6	corynantheidine	-10.169621
6	corynantheidine	-10.24415
6	corynantheidine	-10.081556
6	corynantheidine	-10.171403
6	corynantheidine	-10.163173
6	corynantheidine	-10.160855
7	7oh-mitragynine	-10.668472
7	7oh-mitragynine	-10.696802
7	7oh-mitragynine	-10.663955
7	7oh-mitragynine	-10.673591
7	7oh-mitragynine	-10.796039
7	7oh-mitragynine	-10.827141
7	7oh-mitragynine	-10.680086
7	7oh-mitragynine	-10.691955
7	7oh-mitragynine	-10.803175
7	7oh-mitragynine	-10.644453
11	ajmalicine	-9.2996254
11	ajmalicine	-9.2415628
11	ajmalicine	-9.2160616
11	ajmalicine	-9.3005095
11	ajmalicine	-9.2468653
11	ajmalicine	-9.2520599
11	ajmalicine	-9.2490101
11	ajmalicine	-9.2489605
11	ajmalicine	-9.2466145
11	ajmalicine	-9.2614632
12	tetrahydroalstonine	-8.693819
12	tetrahydroalstonine	-9.1800957
12	tetrahydroalstonine	-8.3135042
12	tetrahydroalstonine	-8.892272
12	tetrahydroalstonine	-8.6984739
12	tetrahydroalstonine	-8.6926661
12	tetrahydroalstonine	-8.6905193
12	tetrahydroalstonine	-8.6899385
12	tetrahydroalstonine	-8.6940536
12	tetrahydroalstonine	-8.6914005
13	corynoxine-a	-9.8730011
13	corynoxine-a	-9.9366455
13	corynoxine-a	-9.8734274
13	corynoxine-a	-10.070584
13	corynoxine-a	-9.930335
13	corynoxine-a	-9.9022026
13	corynoxine-a	-9.949194
13	corynoxine-a	-9.9388618
13	corynoxine-a	-9.917614
13	corynoxine-a	-9.94631
14	corynoxine-b	-10.252344
14	corynoxine-b	-10.205641
14	corynoxine-b	-10.217376
14	corynoxine-b	-10.569429
14	corynoxine-b	-10.237751
14	corynoxine-b	-10.387725
14	corynoxine-b	-10.212697
14	corynoxine-b	-10.438602
14	corynoxine-b	-10.239964
14	corynoxine-b	-10.174429
15	rhynchophylline	-10.111809
15	rhynchophylline	-10.178294
15	rhynchophylline	-10.149965
15	rhynchophylline	-10.085868
15	rhynchophylline	-10.074124
15	rhynchophylline	-10.059215
15	rhynchophylline	-10.02002
15	rhynchophylline	-10.011821
15	rhynchophylline	-10.207326
15	rhynchophylline	-10.034206
16	isorhyncholphylline	-10.164806
16	isorhyncholphylline	-10.176762
16	isorhyncholphylline	-10.13649
16	isorhyncholphylline	-10.17555
16	isorhyncholphylline	-10.155452
16	isorhyncholphylline	-10.180084
16	isorhyncholphylline	-10.180122
16	isorhyncholphylline	-10.172832
16	isorhyncholphylline	-10.375999
16	isorhyncholphylline	-10.148128
17	speciofoline	-10.224019
17	speciofoline	-10.167905
17	speciofoline	-10.330277
17	speciofoline	-10.224036
17	speciofoline	-10.168535
17	speciofoline	-10.397177
17	speciofoline	-10.261653
17	speciofoline	-10.242699
17	speciofoline	-10.250854
17	speciofoline	-10.243997
18	isospeciofoline	-10.282779
18	isospeciofoline	-10.388363
18	isospeciofoline	-10.30783
18	isospeciofoline	-10.272488
18	isospeciofoline	-10.276358
18	isospeciofoline	-10.209789
18	isospeciofoline	-10.225895
18	isospeciofoline	-10.181519
18	isospeciofoline	-10.286878
18	isospeciofoline	-10.280517
19	mitrafoline	-10.229652
19	mitrafoline	-10.342851
19	mitrafoline	-10.202434
19	mitrafoline	-10.744716
19	mitrafoline	-10.330082
19	mitrafoline	-10.274493
19	mitrafoline	-10.737045
19	mitrafoline	-10.120269
19	mitrafoline	-10.259745
19	mitrafoline	-10.748486
20	corynoxeine	-9.9438581
20	corynoxeine	-9.956315
20	corynoxeine	-9.9335346
20	corynoxeine	-10.176813
20	corynoxeine	-9.9143105
20	corynoxeine	-9.8203983
20	corynoxeine	-10.153204
20	corynoxeine	-10.05561
20	corynoxeine	-10.145638
20	corynoxeine	-10.118937
21	isocorynoxeine	-9.2019014
21	isocorynoxeine	-9.1928606
21	isocorynoxeine	-9.1806469
21	isocorynoxeine	-9.1863689
21	isocorynoxeine	-9.145031
21	isocorynoxeine	-9.1976719
21	isocorynoxeine	-9.1965981
21	isocorynoxeine	-9.2860365
21	isocorynoxeine	-9.179553
21	isocorynoxeine	-9.1872444
22	mitraphylline	-9.427804
22	mitraphylline	-9.550374
22	mitraphylline	-9.531251
22	mitraphylline	-9.5314217
22	mitraphylline	-9.5528021
22	mitraphylline	-9.5427837
22	mitraphylline	-9.5505705
22	mitraphylline	-9.5409517
22	mitraphylline	-9.5361052
22	mitraphylline	-9.5463276
23	isomitraphylline	-9.5337563
23	isomitraphylline	-9.5295649
23	isomitraphylline	-9.5272617
23	isomitraphylline	-9.5282469
23	isomitraphylline	-9.5327005
23	isomitraphylline	-9.6198034
23	isomitraphylline	-9.5459671
23	isomitraphylline	-9.5164566
23	isomitraphylline	-9.5287638
23	isomitraphylline	-9.5282173
24	speciophylline	-9.5895491
24	speciophylline	-9.5910378
24	speciophylline	-9.5841703
24	speciophylline	-9.5904074
24	speciophylline	-9.5838442
24	speciophylline	-9.5309458
24	speciophylline	-9.5908957
24	speciophylline	-9.5904274
24	speciophylline	-9.5892572
24	speciophylline	-9.5846462
25	isospeciophylline	-9.6485291
25	isospeciophylline	-9.6252193
25	isospeciophylline	-9.6413651
25	isospeciophylline	-9.6448145
25	isospeciophylline	-9.6364965
25	isospeciophylline	-9.6383533
25	isospeciophylline	-9.6352272
25	isospeciophylline	-9.6357899
25	isospeciophylline	-9.6489849
25	isospeciophylline	-9.5218601
