# Supplementary material for: Evaluating kratom alkaloids using PHASE
Source: PLoS One. 2020 Mar 3;15(3):e0229646. doi: 10.1371/journal.pone.0229646 (PMC7053747; doi:10.1371/journal.pone.0229646)
Supplement: S1 Data — (ZIP) [file pone.0229646.s002.zip › fingerprints.txt]

name	keys
mitragynine	49 50 54 65 76 79 82 83 85 86 89 90 91 93 96 97 98 99 100 104 105 108 111 113 114 116 120 121 122 123 125 126 128 129 131 137 138 140 141 142 143 144 145 146 147 148 149 150 151 152 153 154 155 156 157 158 159 160 161 162 163 164 165
paynantheine	34 49 50 54 65 76 79 82 83 85 86 89 90 91 93 96 97 98 99 100 104 105 111 113 120 121 122 123 125 126 128 129 131 137 138 140 141 142 143 144 145 146 147 148 149 150 151 152 153 154 156 157 158 159 160 161 162 163 164 165
corynanthedine	49 50 54 65 76 79 82 83 85 86 89 90 91 93 96 98 99 100 104 105 108 111 114 116 120 121 122 123 125 126 128 129 131 137 138 141 142 144 145 146 147 148 149 150 151 153 154 155 156 157 158 159 160 161 162 163 164 165
hydroxymitragynine	49 50 53 66 76 78 79 82 83 85 86 89 90 91 93 95 96 97 98 99 100 104 105 108 111 112 113 114 116 119 120 121 122 123 125 126 127 128 129 131 132 135 137 138 139 140 141 142 143 144 145 146 147 148 149 150 151 152 153 154 155 156 157 158 159 160 161 162 163 164 165
mitragynaline	26 45 50 65 76 79 83 85 86 89 90 91 93 96 97 98 99 100 105 111 113 114 116 120 121 122 123 125 126 128 129 136 137 138 140 141 142 143 144 145 146 147 148 149 150 151 152 153 154 155 156 157 158 159 160 161 162 163 164 165
mitragynalinic_acid	49 50 65 76 79 83 85 86 89 90 91 93 96 97 98 99 100 105 111 113 114 116 120 121 122 123 125 126 128 129 136 137 138 140 142 143 144 145 146 147 148 149 150 151 152 153 154 155 156 157 158 159 160 161 162 163 164 165
corynantheidalinic_acid	50 54 65 76 79 82 83 85 86 89 90 91 96 97 98 99 100 104 105 111 114 116 120 121 122 123 125 128 129 131 136 137 138 140 142 144 145 146 147 148 150 151 153 154 155 156 157 158 159 160 161 162 163 164 165
ajmalicine	49 50 54 57 65 76 79 82 83 85 86 89 90 91 93 96 97 98 99 100 104 105 108 111 116 120 121 122 123 125 126 128 129 131 137 138 142 144 145 146 147 148 149 151 152 153 154 156 157 158 159 160 161 162 163 164 165
corynoxine	49 50 53 66 76 80 82 83 85 86 89 90 91 92 93 96 97 98 99 100 104 105 108 110 111 112 114 116 117 120 121 122 123 125 126 128 129 131 135 136 137 138 140 141 142 143 144 145 146 147 148 149 150 151 153 154 155 156 157 158 159 160 161 162 163 164 165
speciofoline	49 50 53 66 76 80 82 83 85 86 89 90 91 92 93 96 97 98 99 100 104 105 108 110 111 112 113 114 116 117 120 121 122 123 125 126 127 128 129 131 135 136 137 138 139 140 141 142 143 144 145 146 147 148 149 150 151 152 153 154 155 156 157 158 159 160 161 162 163 164 165
corynoxeine	34 49 50 53 66 76 80 82 83 85 86 89 90 91 92 93 96 97 98 99 100 104 105 110 111 112 117 120 121 122 123 125 126 128 129 131 135 136 137 138 140 142 143 144 145 146 147 148 149 150 151 153 154 156 157 158 159 160 161 162 163 164 165
mitraphylline	49 50 53 57 66 76 80 82 83 85 86 89 90 91 92 93 96 97 98 99 100 104 105 108 110 111 112 116 117 120 121 122 123 125 126 128 129 131 135 136 137 138 140 142 143 144 145 146 147 148 149 151 152 153 154 156 157 158 159 160 161 162 163 164 165
acetorphine	49 57 66 72 75 82 83 85 86 89 90 91 93 96 98 99 100 101 104 105 108 111 112 113 114 115 116 118 120 121 122 123 125 126 127 128 129 131 132 137 139 140 141 143 144 145 146 147 148 149 150 151 152 153 154 155 156 157 158 159 160 161 162 163 164 165
nicocodeine	49 57 65 66 72 75 82 83 85 86 91 93 96 97 98 99 100 101 104 105 111 112 113 115 116 120 121 122 123 125 126 127 128 129 137 140 142 143 144 145 146 147 148 149 151 152 153 154 156 157 158 159 160 161 162 163 164 165
remifentanil	49 66 75 80 82 85 86 91 92 93 95 97 98 100 104 108 110 111 112 114 116 117 118 121 122 123 126 128 129 132 133 135 136 137 138 140 141 142 145 146 147 148 149 151 153 154 155 156 157 158 159 160 161 162 163 164 165
nicomorphine	49 57 65 66 72 75 82 83 85 86 91 93 96 97 98 99 100 101 104 105 111 112 113 115 116 120 121 122 123 125 126 127 128 129 136 137 140 142 143 144 145 146 147 148 151 152 153 154 156 157 158 159 160 161 162 163 164 165
thebacon	49 57 66 72 75 76 82 83 85 86 90 91 93 96 98 99 100 101 104 105 108 111 112 113 115 116 120 121 122 123 125 126 127 128 129 137 140 141 143 144 145 146 147 148 149 151 152 153 154 156 157 158 159 160 161 162 163 164 165
lysergic_acid	26 50 65 75 76 82 83 85 86 90 91 93 96 97 98 99 100 104 105 111 115 116 120 121 122 123 125 129 131 137 142 145 148 151 153 154 156 157 158 159 160 161 162 163 164 165
