# Supplementary material for: Evaluating kratom alkaloids using PHASE
Source: PLoS One. 2020 Mar 3;15(3):e0229646. doi: 10.1371/journal.pone.0229646 (PMC7053747; doi:10.1371/journal.pone.0229646)
Supplement: S1 Data — (ZIP) [file pone.0229646.s002.zip › regression_model.txt]

ID	name	Ki	Score	run
3	alfentanil	7.39	-10.550007	1
3	alfentanil	7.39	-12.002613	2
3	alfentanil	7.39	-10.413501	3
3	alfentanil	7.39	-10.280351	4
3	alfentanil	7.39	-10.029195	5
3	alfentanil	7.39	-10.17284	6
3	alfentanil	7.39	-10.318643	7
3	alfentanil	7.39	-10.666167	8
3	alfentanil	7.39	-10.126507	9
3	alfentanil	7.39	-10.544696	10
6	carfentanil	0.22	-10.807411	1
6	carfentanil	0.22	-10.899994	2
6	carfentanil	0.22	-10.982246	3
6	carfentanil	0.22	-11.031911	4
6	carfentanil	0.22	-11.015307	5
6	carfentanil	0.22	-10.095929	6
6	carfentanil	0.22	-10.760773	7
6	carfentanil	0.22	-10.718828	8
6	carfentanil	0.22	-10.829576	9
6	carfentanil	0.22	-10.368952	10
13	diphenoxylate	12.4	-10.902776	1
13	diphenoxylate	12.4	-9.969698	2
13	diphenoxylate	12.4	-10.323214	3
13	diphenoxylate	12.4	-9.772212	4
13	diphenoxylate	12.4	-9.9635906	5
13	diphenoxylate	12.4	-10.319592	6
13	diphenoxylate	12.4	-10.053681	7
13	diphenoxylate	12.4	-9.9806652	8
13	diphenoxylate	12.4	-9.0613222	9
13	diphenoxylate	12.4	-10.241327	10
4	fentanyl	1.35	-9.6647816	1
4	fentanyl	1.35	-8.7342234	2
4	fentanyl	1.35	-9.00774	3
4	fentanyl	1.35	-9.7805109	4
4	fentanyl	1.35	-9.6922741	5
4	fentanyl	1.35	-9.6662874	6
4	fentanyl	1.35	-9.6439199	7
4	fentanyl	1.35	-9.6798601	8
4	fentanyl	1.35	-9.513567	9
4	fentanyl	1.35	-8.9295397	10
7	lofentanil	0.055	-10.095691	1
7	lofentanil	0.055	-10.834719	2
7	lofentanil	0.055	-10.481828	3
7	lofentanil	0.055	-11.266692	4
7	lofentanil	0.055	-10.664854	5
7	lofentanil	0.055	-10.747551	6
7	lofentanil	0.055	-10.859794	7
7	lofentanil	0.055	-11.098049	8
7	lofentanil	0.055	-10.936677	9
7	lofentanil	0.055	-11.113514	10
11	Meperidine	450	-7.7473817	1
11	Meperidine	450	-7.7589869	2
11	Meperidine	450	-7.7218871	3
11	Meperidine	450	-7.8814783	4
11	Meperidine	450	-7.7720666	5
11	Meperidine	450	-7.7164102	6
11	Meperidine	450	-7.7475381	7
11	Meperidine	450	-7.9167538	8
11	Meperidine	450	-7.7332673	9
11	Meperidine	450	-7.7352724	10
2	nmethylcarfentanil	42	-8.5982151	1
2	nmethylcarfentanil	42	-8.5376835	2
2	nmethylcarfentanil	42	-8.5912094	3
2	nmethylcarfentanil	42	-8.6035948	4
2	nmethylcarfentanil	42	-8.545598	5
2	nmethylcarfentanil	42	-8.4138813	6
2	nmethylcarfentanil	42	-8.4515572	7
2	nmethylcarfentanil	42	-8.5735607	8
2	nmethylcarfentanil	42	-8.5531225	9
2	nmethylcarfentanil	42	-8.4543285	10
1	nmethylfentanyl	18000	-8.0506096	1
1	nmethylfentanyl	18000	-8.0425158	2
1	nmethylfentanyl	18000	-7.6929183	3
1	nmethylfentanyl	18000	-7.7222018	4
1	nmethylfentanyl	18000	-7.6045113	5
1	nmethylfentanyl	18000	-7.5983553	6
1	nmethylfentanyl	18000	-8.0407753	7
1	nmethylfentanyl	18000	-8.0511274	8
1	nmethylfentanyl	18000	-8.0453119	9
1	nmethylfentanyl	18000	-8.0651455	10
12	propoxyphene	120	-9.5821257	1
12	propoxyphene	120	-9.4677677	2
12	propoxyphene	120	-9.4487743	3
12	propoxyphene	120	-9.45578	4
12	propoxyphene	120	-9.5704355	5
12	propoxyphene	120	-9.5766449	6
12	propoxyphene	120	-9.6244383	7
12	propoxyphene	120	-9.6433096	8
12	propoxyphene	120	-9.6181431	9
12	propoxyphene	120	-9.6200294	10
8	R30490	0.09	-10.107673	1
8	R30490	0.09	-10.031852	2
8	R30490	0.09	-10.54857	3
8	R30490	0.09	-9.8359795	4
8	R30490	0.09	-10.938806	5
8	R30490	0.09	-10.178446	6
8	R30490	0.09	-10.178877	7
8	R30490	0.09	-10.254674	8
8	R30490	0.09	-10.419326	9
8	R30490	0.09	-10.095158	10
14	Rmethadone	3.38	-8.8809261	1
14	Rmethadone	3.38	-8.5319805	2
14	Rmethadone	3.38	-8.5460424	3
14	Rmethadone	3.38	-8.6824608	4
14	Rmethadone	3.38	-8.7968531	5
14	Rmethadone	3.38	-8.6717682	6
14	Rmethadone	3.38	-8.7465992	7
14	Rmethadone	3.38	-8.5830364	8
14	Rmethadone	3.38	-8.7921886	9
14	Rmethadone	3.38	-8.6773376	10
9	Rtramadol	12500	-7.8867249	1
9	Rtramadol	12500	-7.8167148	2
9	Rtramadol	12500	-7.8893561	3
9	Rtramadol	12500	-7.8893862	4
9	Rtramadol	12500	-7.7935791	5
9	Rtramadol	12500	-7.8816953	6
9	Rtramadol	12500	-7.8926578	7
9	Rtramadol	12500	-7.8018289	8
9	Rtramadol	12500	-7.7323012	9
9	Rtramadol	12500	-7.9045835	10
15	Smethadone	3.38	-8.6319447	1
15	Smethadone	3.38	-8.6230392	2
15	Smethadone	3.38	-8.5693579	3
15	Smethadone	3.38	-8.8180418	4
15	Smethadone	3.38	-8.6548986	5
15	Smethadone	3.38	-8.6022282	6
15	Smethadone	3.38	-8.5910902	7
15	Smethadone	3.38	-8.5990725	8
15	Smethadone	3.38	-8.6327114	9
15	Smethadone	3.38	-8.5923443	10
10	Stramadol	12500	-7.8345742	1
10	Stramadol	12500	-7.799562	2
10	Stramadol	12500	-7.9045768	3
10	Stramadol	12500	-7.8483944	4
10	Stramadol	12500	-7.7111473	5
10	Stramadol	12500	-8.4231081	6
10	Stramadol	12500	-8.0866976	7
10	Stramadol	12500	-8.1567287	8
10	Stramadol	12500	-7.9644985	9
10	Stramadol	12500	-7.9465117	10
5	sufentanil	0.138	-10.110127	1
5	sufentanil	0.138	-9.6107721	2
5	sufentanil	0.138	-10.22211	3
5	sufentanil	0.138	-9.904418	4
5	sufentanil	0.138	-9.6948223	5
5	sufentanil	0.138	-10.23056	6
5	sufentanil	0.138	-9.973772	7
5	sufentanil	0.138	-9.6393156	8
5	sufentanil	0.138	-9.7826271	9
5	sufentanil	0.138	-9.7590313	10
